# Supplementary material for: Estimating occupancy dynamics for large‐scale monitoring networks: amphibian breeding occupancy across protected areas in the northeast United States
Source: Ecol Evol. 2015 Sep 27;5(21):4735–46. doi: 10.1002/ece3.1679 (PMC4662335; doi:10.1002/ece3.1679)
Supplement: Supplementary file 1 — Data S1. JAGS code ‐ Model 1. [file ECE3-5-4735-s001.txt]

model <- " model {

## initial occupancy probabilities - intercept occupancy for each park is treated as a fixed effect

for(l in 1:npark){
  p.int[l] ~ dunif(0,1)
  psi.int[l] <- log(p.int[l]) - log(1-p.int[l])
}
 
## trend model priors


b.lam.lat ~ dnorm(0,0.01)  ## interaction term to assess support for latitudinal gradient in trends
mu.lambda ~ dnorm(0,0.01)  ## trend at mean latitude
tau.lambda <- 1/(sigma.lambda*sigma.lambda)  ### random effect for among refuge differences in trends
sigma.lambda ~ dunif(0,5)


###  trend model

for (l in 1:npark){
    lambda.error[l] ~ dnorm(0,tau.lambda)
    lambda[l] <- mu.lambda + lambda.error[l] + b.lam.lat*lat[l] 
}


for (t in 1:nyear){
  for (l in 1:npark){
    logit(psi[l,t]) <- psi.int[l] + lambda[l]*(t-1) 
  }
}

      
## Detection Priors ##    
P.mean ~ dunif(0,1)
alpha <- log(P.mean) - log(1-P.mean)  ## prior for mean intercept value
app.tau ~ dgamma(0.1,0.1)   ### random park/year effect
beta1P ~ dnorm(0,0.01)  ## prior for the effect of sampling date


## Observation model ##

for(t in 1:(nyear)){
  for (l in 1:npark){
    pp[l,t] ~ dnorm(alphaP,tau.p)
  }
  for(i in 1:(nsite)){
    for(j in 1:nrep){
      logit(p[i,j,t]) <- pp[park[i],t] + beta1P*pdate[i,j,t]
    }
  }
}

####  Process model
    
for(i in 1:nsite){
  for(t in 1:nyear){
     z[i,t]~dbern(psi[park[i],t])  ### latent occupancy status of each site for each year
  }
}

###  Data Model

for (t in 1:nyear){
  for(i in 1:nsite){
    for(j in 1:nrep){
      Py[i,j,t]<- z[i,t]*p[i,j,t]
      y[i,j,t] ~ dbern(Py[i,j,t])
    }
  }
}


     
}
"
