# Supplementary material for: Estimating occupancy dynamics for large‐scale monitoring networks: amphibian breeding occupancy across protected areas in the northeast United States
Source: Ecol Evol. 2015 Sep 27;5(21):4735–46. doi: 10.1002/ece3.1679 (PMC4662335; doi:10.1002/ece3.1679)
Supplement: Supplementary file 2 — Data S2. JAGS code ‐ Model 2. [file ECE3-5-4735-s002.txt]

model <- " model {

#### Priors

for (t in 1:(nyear-1)){  
    gy[t] ~ dnorm(0,tau.gy)  ### among-year effect
    ey[t] ~ dnorm(0,tau.ey)
}
    
tau.gy ~ dgamma(0.1,0.1)
tau.ey ~ dgamma(0.1,0.1)
  
for (l in 1:npark){
    gp[l] ~ dnorm(0,tau.gp)  ### among-refuge effect
    ep[l] ~ dnorm(0,tau.ep)
}
    
tau.gp ~ dgamma(0.1,0.1)
tau.ep ~ dgamma(0.1,0.1)
     
    
mu.g ~ dunif(0,1)  ### gamma intercept
mu.gamma <-  log(mu.g) - log(1-mu.g)   
   
mu.e ~ dunif(0,1)   ### epsilon intercept
mu.eps <-  log(mu.e) - log(1-mu.e)   
    
####  DETECTION model    
    
P.mean ~ dunif(0,1)
alpha <- log(P.mean) - log(1-P.mean)  ## prior for mean intercept value
app.tau ~ dgamma(0.1,0.1)   ### random park/year effect
beta1P ~ dnorm(0,0.01)  ## prior for the effect of sampling date
 
    
for(l in 1:npark){
  for(t in 1:nyear){
    alphaA[l,t] ~ dnorm(alpha,app.tau)  ### park effect
}}


for(t in 1:(nyear)){
  for(i in 1:(nsite)){
    for(j in 1:nrep){
      logit(p[i,j,t]) <- alphaA[park[i],t] + beta1P*pdate[i,j,t]
    }
  }
}


   
####  Process model

for(l in 1:npark){
    psi[l] ~ dunif(0,1)    ### park effect
}
    
for(i in 1:nsite){
    for(t in 1:(nyear-1)){
        logit(gamma[i,t]) <- mu.gamma + gy[t] + gp[park[i]] 
        logit(eps[i,t]) <- mu.eps + ey[t] + ep[park[i]] 
    }
}

    
for(i in 1:nsite){
  z[i,1]~dbern(psi[park[i]])
  for(t in 2:nyear){
     muZ[i,t]<- z[i,t-1]*(1-eps[i,(t-1)]) + (1-z[i,t-1])*gamma[i,(t-1)]
     z[i,t]~dbern(muZ[i,t])
  }
}

####  Data model

for (t in 1:nyear){
  for(i in 1:nsite){
    for(j in 1:nrep){
      Py[i,j,t]<- z[i,t]*p[i,j,t]
      y[i,j,t] ~ dbern(Py[i,j,t])
    }
  }
}

### finite estimator of psi
 
for (l in 1:npark){
    for (t in 1:nyear){
        PSI.f[l,t] <- sum(z[(cpark[l]+1):cpark[(l+1)],t])/(cpark[(l+1)]-cpark[l])
    }
}    
  
### non-finite estimator of psi


for (l in 1:npark){
    PSI.n[l,1] <- psi[l]
    for (t in 2:nyear){
        e[l,t] <- sum(eps[(cpark[l]+1):cpark[(l+1)],(t-1)])/(cpark[(l+1)]-cpark[l])
        g[l,t] <- sum(gamma[(cpark[l]+1):cpark[(l+1)],(t-1)])/(cpark[(l+1)]-cpark[l])
        PSI.n[l,t] <- PSI.n[l,(t-1)]*(1-e[l,t]) + (1-PSI.n[l,(t-1)])*g[l,t]
    }
}

    
}
"
